# Supplementary material for: High genomic diversity and candidate genes under selection associated with range expansion in eastern coyote (Canis latrans) populations
Source: Ecol Evol. 2018 Dec 4;8(24):12641–55. doi: 10.1002/ece3.4688 (PMC6309008; doi:10.1002/ece3.4688)
Supplement: Supplementary file 2 [file ECE3-8-12641-s002.xlsx]

## Sheet: Sample Information
ID	State	Collection Year
Coyote001	AZ	2013
Coyote002	AZ	2012
Coyote003	AZ	unknown
Coyote004	AZ	2012
Coyote005	AZ	2013
Coyote006	AZ	2012
Coyote007	AZ	unknown
Coyote008	AZ	2013
Coyote009	AZ	2007
Coyote010	AZ	2012
Coyote011	AZ	2007
Coyote012	AZ	2012
Coyote013	CA	unknown
Coyote014	CA	unknown
Coyote015	CA	unknown
Coyote016	CA	unknown
Coyote017	CA	unknown
Coyote018	CA	unknown
Coyote019	CA	unknown
Coyote020	CA	unknown
Coyote021	CA	unknown
Coyote022	CA	unknown
Coyote023	CA	unknown
Coyote024	CA	unknown
Coyote025	CA	unknown
Coyote026	CA	unknown
Coyote027	CA	unknown
Coyote028	CA	unknown
Coyote029	CA	unknown
Coyote030	CA	unknown
Coyote031	CA	unknown
Coyote032	CA	unknown
Coyote033	CA	unknown
Coyote034	CA	unknown
Coyote035	CA	unknown
Coyote036	CA	unknown
Coyote037	CA	unknown
Coyote038	CA	unknown
Coyote039	CA	unknown
Coyote040	CA	unknown
Coyote041	CA	unknown
Coyote042	ID	2016
Coyote043	ID	2017
Coyote044	ID	2017
Coyote045	ID	2017
Coyote046	ID	2016
Coyote047	ID	2017
Coyote048	ID	2017
Coyote049	ID	2017
Coyote050	ID	2016
Coyote051	ID	2016
Coyote052	MN	2007
Coyote053	MN	2007
Coyote054	MN	2007
Coyote055	MN	2007
Coyote056	MN	2009
Coyote057	MN	2009
Coyote058	MN	2009
Coyote059	MN	2009
Coyote060	MN	2009
Coyote061	MN	2009
Coyote062	MN	2009
Coyote063	MN	2009
Coyote064	MO	2016
Coyote065	MO	2016
Coyote066	MO	2016
Coyote067	MO	2017
Coyote068	MO	2017
Coyote069	MO	2017
Coyote070	NE	2010
Coyote071	NE	2010
Coyote072	NE	2010
Coyote073	NE	2010
Coyote074	NE	2010
Coyote075	NE	2010
Coyote076	NE	2010
Coyote077	NE	2010
Coyote078	NE	unknown
Coyote079	NE	2010
Coyote080	NE	2010
Coyote081	NE	2010
Coyote082	NE	2010
Coyote083	NE	2016
Coyote084	NE	2016
Coyote085	NE	2016
Coyote086	NE	2016
Coyote087	NE	2016
Coyote088	NE	2017
Coyote089	NE	unknown
Coyote090	NM	2008
Coyote091	NM	2008
Coyote092	NM	2009
Coyote093	NM	2008
Coyote094	NM	2008
Coyote095	NM	2008
Coyote096	NM	2008
Coyote097	NM	2008
Coyote098	NM	2011
Coyote099	NM	2009
Coyote100	NM	2008
Coyote101	NV	2016 or earlier
Coyote102	NV	2016 or earlier
Coyote103	NV	2016 or earlier
Coyote104	NV	2016 or earlier
Coyote105	NV	2016 or earlier
Coyote106	NV	2016 or earlier
Coyote107	NV	2016 or earlier
Coyote108	NV	2016 or earlier
Coyote109	NV	2016 or earlier
Coyote110	NV	2016 or earlier
Coyote111	NV	2016 or earlier
Coyote112	NV	2016 or earlier
Coyote113	NV	2016 or earlier
Coyote114	OK	2005
Coyote115	OK	2002
Coyote116	OK	2010
Coyote117	OK	2010
Coyote118	OK	2014
Coyote119	SK	Prior to 2005
Coyote120	SK	Prior to 2005
Coyote121	SK	Prior to 2005
Coyote122	SK	Prior to 2005
Coyote123	TX	Prior to 2000
Coyote124	TX	Prior to 2000
Coyote125	WA	2006
Coyote126	WA	unknown
Coyote127	WA	unknown
Coyote128	WA	unknown
Coyote129	WA	unknown
Coyote130	WA	unknown
Coyote131	WA	unknown
Coyote132	WA	unknown
Coyote133	WA	unknown
Coyote134	WA	unknown
Coyote135	WA	unknown
Coyote136	WA	unknown
Coyote137	WA	unknown
Coyote138	WA	unknown
Coyote139	WY	2015
Coyote140	WY	2015
Coyote141	WY	2015
Coyote142	WY	2015
Coyote143	ME	Prior to 2005
Coyote144	ME	Prior to 2005
Coyote145	ME	Prior to 2005
Coyote146	ME	Prior to 2005
Coyote147	ME	Prior to 2005
Coyote148	ME	Prior to 2005
Coyote149	ME	Prior to 2005
Coyote150	ME	Prior to 2005
Coyote151	ME	Prior to 2005
Coyote152	ME	Prior to 2005
Coyote153	ME	Prior to 2005
Coyote154	ME	Prior to 2005
Coyote155	ME	Prior to 2005
Coyote156	ME	Prior to 2005
Coyote157	NB	Prior to 2005
Coyote158	NB	Prior to 2005
Coyote159	NB	Prior to 2005
Coyote160	NB	Prior to 2005
Coyote161	NJ	2015
Coyote162	NJ	2016
Coyote163	NJ	2016
Coyote164	NY	unknown
Coyote165	NY	unknown
Coyote166	NY	unknown
Coyote167	NY	Prior to 2005
Coyote168	ON	2009
Coyote169	ON	2009
Coyote170	ON	2008
Coyote171	ON	2008
Coyote172	ON	2008
Coyote173	ON	2008
Coyote174	ON	2008
Coyote175	ON	2008
Coyote176	ON	2008
Coyote177	ON	2008
Coyote178	ON	2008
Coyote179	ON	2008
Coyote180	ON	2008
Coyote181	ON	2008
Coyote182	ON	2008
Coyote183	ON	2008
Coyote184	ON	2008
Coyote185	ON	2008
Coyote186	ON	2008
Coyote187	ON	2008
Coyote188	ON	2009
Coyote189	ON	Received at Trent University 2002
Coyote190	ON	Received at Trent University 2002
Coyote191	ON	Received at Trent University 2002
Coyote192	ON	Received at Trent University 2002
Coyote193	ON	Received at Trent University 2002
Coyote194	PA	2014
Coyote195	PA	2014
Coyote196	PA	2014
Coyote197	PA	2014
Coyote198	PA	2014
Coyote199	PA	2014
Coyote200	PA	2014
Coyote201	PA	2014
Coyote202	PA	2014
Coyote203	PA	2014
Coyote204	PA	2014
Coyote205	PA	2014
Coyote206	PA	2014
Coyote207	PA	2014
Coyote208	PA	2014
Coyote209	PA	2014
Coyote210	PA	2014
Coyote211	PA	2014
Coyote212	PA	2014
Coyote213	PA	2014
Coyote214	PA	2014
Coyote215	PA	2014
Coyote216	PA	2014
Coyote217	PA	2014
Coyote218	PA	2014
Coyote219	PA	2014
Coyote220	PA	2014
Coyote221	PA	2014
Coyote222	PA	2014
Coyote223	PA	2014
Coyote224	PA	2014
Coyote225	PA	2014
Coyote226	PA	2014
Coyote227	PA	2014
Coyote228	PA	2015
Coyote229	PA	2015
Coyote230	PA	2015
Coyote231	AL	2015
Coyote232	AL	2015
Coyote233	AL	2015
Coyote234	AL	2015
Coyote235	AL	2015
Coyote236	AL	2015
Coyote237	AL	2015
Coyote238	AL	2015
Coyote239	AL	2015
Coyote240	AL	2015
Coyote241	AL	2015
Coyote242	AL	2015
Coyote243	AL	2015
Coyote244	AL	2015
Coyote245	AL	2015
Coyote246	AL	2015
Coyote247	FL	2013
Coyote248	FL	unknown
Coyote249	FL	2014
Coyote250	FL	2013
Coyote251	FL	2012
Coyote252	FL	2013
Coyote253	FL	2012
Coyote254	FL	2012
Coyote255	FL	unknown
Coyote256	FL	2012
Coyote257	FL	2013
Coyote258	FL	2013
Coyote259	FL	2013
Coyote260	FL	2013
Coyote261	FL	2012
Coyote262	FL	2012
Coyote263	FL	unknown
Coyote264	FL	unknown
Coyote265	FL	2012
Coyote266	FL	2014
Coyote267	FL	unknown
Coyote268	FL	2013
Coyote269	FL	2014
Coyote270	FL	2013
Coyote271	FL	2014
Coyote272	FL	2013
Coyote273	FL	2012
Coyote274	FL	2017
Coyote275	GA	2015
Coyote276	GA	2015
Coyote277	GA	2015
Coyote278	GA	2015
Coyote279	GA	2015
Coyote280	GA	2015
Coyote281	GA	2015
Coyote282	GA	2015
Coyote283	GA	2015
Coyote284	GA	2015
Coyote285	GA	2015
Coyote286	GA	2015
Coyote287	GA	2015
Coyote288	GA	2015
Coyote289	GA	2015
Coyote290	GA	2015
Coyote291	GA	2015
Coyote292	GA	2015
Coyote293	GA	2015
Coyote294	GA	2015
Coyote295	GA	2015
Coyote296	GA	2015
Coyote297	GA	2015
Coyote298	KY	2017
Coyote299	KY	2017
Coyote300	KY	2017
Coyote301	KY	2017
Coyote302	KY	2017
Coyote303	KY	2017
Coyote304	KY	2017
Coyote305	KY	2017
Coyote306	KY	2017
Coyote307	KY	2017
Coyote308	KY	2017
Coyote309	KY	2017
Coyote310	KY	2017
Coyote311	KY	2017
Coyote312	KY	2017
Coyote313	KY	2017
Coyote314	KY	2017
Coyote315	KY	2017
Coyote316	KY	2017
Coyote317	KY	2017
Coyote318	KY	2017
Coyote319	KY	2017
Coyote320	KY	2017
Coyote321	KY	2017
Coyote322	KY	2017
Coyote323	KY	2017
Coyote324	LA	Prior to 2005
Coyote325	LA	2015
Coyote326	LA	2015
Coyote327	LA	2015
Coyote328	NC	2007
Coyote329	NC	2008
Coyote330	NC	2009
Coyote331	NC	2010
Coyote332	NC	2013
Coyote333	NC	2013
Coyote334	NC	2013
Coyote335	NC	2013
Coyote336	NC	2013
Coyote337	NC	2013
Coyote338	NC	2013
Coyote339	NC	2000
Coyote340	NC	unknown
Coyote341	NC	2004
Coyote342	NC	2009
Coyote343	NC	2009
Coyote344	NC	2010
Coyote345	NC	2010
Coyote346	NC	2011
Coyote347	NC	2011
Coyote348	NC	1999
Coyote349	NC	2003
Coyote350	NC	2004
Coyote351	NC	2005
Coyote352	NC	2007
Coyote353	NC	2009
Coyote354	NC	2010
Coyote355	SC	2015
Coyote356	SC	2015
Coyote357	SC	2015
Coyote358	SC	2015
Coyote359	SC	2015
Coyote360	SC	2015
Coyote361	SC	2015
Coyote362	SC	2015
Coyote363	SC	2015
Coyote364	SC	2015
Coyote365	SC	2015
Coyote366	SC	2015
Coyote367	SC	2015
Coyote368	TN	1998
Coyote369	TN	2001
Coyote370	VA	2015
Coyote371	VA	2015
Coyote372	VA	2015
Coyote373	VA	2015
Coyote374	VA	2015
Coyote375	VA	2016
Coyote376	VA	2015
Coyote377	VA	2016
Coyote378	VA	2015
Coyote379	VA	2015
Coyote380	VA	2015
Coyote381	VA	2015
Coyote382	VA	2015
Coyote383	VA	2016
Coyote384	VA	2016
Coyote385	VA	2015
Coyote386	VA	2015
Coyote387	VA	2015
Coyote388	VA	2015
Coyote389	VA	2015
Coyote390	VA	2015
Coyote391	VA	2015
Coyote392	VA	2015
Coyote393	VA	2015
Coyote394	VA	2015
