# Supplementary material for: High genomic diversity and candidate genes under selection associated with range expansion in eastern coyote (Canis latrans) populations
Source: Ecol Evol. 2018 Dec 4;8(24):12641–55. doi: 10.1002/ece3.4688 (PMC6309008; doi:10.1002/ece3.4688)
Supplement: Supplementary file 3 [file ECE3-8-12641-s003.xlsx]

## Sheet: Sheet1
ID	Region	Raw	PCR Duplicate Filtered	MAPQ Filtered	Percentage of Raw Reads Retained
Coyote001	Historical	1844086	1572439	1195226	64.814
Coyote002	Historical	3267610	2775260	2074434	63.4847
Coyote003	Historical	1336791	1146130	837937	62.6827
Coyote004	Historical	1258241	1075931	792857	63.0131
Coyote005	Historical	1490030	1281824	946888	63.5483
Coyote006	Historical	1703781	1456288	1086132	63.7483
Coyote007	Historical	2564910	2173672	1644694	64.1229
Coyote008	Historical	1646770	1414408	1049556	63.7342
Coyote009	Historical	2501202	2122942	1652733	66.0775
Coyote010	Historical	1985347	1701086	1269470	63.942
Coyote011	Historical	1555489	1324532	937994	60.3022
Coyote012	Historical	1772012	1528627	1132235	63.8954
Coyote013	Historical	2552436	2188842	1584263	62.0687
Coyote014	Historical	1994911	1716977	1166615	58.4796
Coyote015	Historical	1476497	1269172	860657	58.2905
Coyote016	Historical	3186038	2726927	2022528	63.481
Coyote017	Historical	2328088	2006811	1498870	64.382
Coyote018	Historical	1883870	1623165	1182479	62.7686
Coyote019	Historical	3469447	2975066	2225324	64.1406
Coyote020	Historical	4571440	3900831	2843926	62.2107
Coyote021	Historical	1918612	1759734	1324194	69.0183
Coyote022	Historical	3097796	2822454	2098714	67.7486
Coyote023	Historical	3432585	3113696	2309490	67.2814
Coyote024	Historical	3262099	1969399	1463580	44.8662
Coyote025	Historical	2035798	1330162	1021889	50.196
Coyote026	Historical	2412055	1524350	1128428	46.7828
Coyote027	Historical	2049967	1317368	1019508	49.7329
Coyote028	Historical	2304550	1480303	1130450	49.053
Coyote029	Historical	3170742	1912376	1465982	46.2347
Coyote030	Historical	1946839	1181960	905142	46.4929
Coyote031	Historical	2768001	1666536	1284218	46.3951
Coyote032	Historical	3863061	2324787	1736705	44.9567
Coyote033	Historical	2054247	1334841	1017001	49.5072
Coyote034	Historical	1590755	1021066	756690	47.568
Coyote035	Historical	1879055	1216711	917745	48.8408
Coyote036	Historical	1644141	1068579	817899	49.7463
Coyote037	Historical	2333202	1411511	1081011	46.3317
Coyote038	Historical	1964069	1196424	898951	45.7698
Coyote039	Historical	3389405	2042855	1564586	46.1611
Coyote040	Historical	1938698	1254806	966602	49.8583
Coyote041	Historical	2244061	1455407	1109062	49.4221
Coyote042	Historical	1145155	1070482	835568	72.9655
Coyote043	Historical	1038447	971821	753761	72.5854
Coyote044	Historical	2135972	1991140	1517673	71.053
Coyote045	Historical	1073619	1008454	766154	71.3618
Coyote046	Historical	1084437	1011992	777821	71.7258
Coyote047	Historical	991915	926773	716102	72.1939
Coyote048	Historical	1278060	1193305	921074	72.0681
Coyote049	Historical	1126243	1051336	812987	72.1858
Coyote050	Historical	1189789	1116334	864752	72.6811
Coyote051	Historical	1803147	1677638	1290854	71.5889
Coyote052	Historical	3254864	2653353	1805914	55.4835
Coyote053	Historical	4449183	3639615	2529775	56.8593
Coyote054	Historical	2789424	2283495	1588784	56.9574
Coyote055	Historical	7204830	5816084	4001014	55.5324
Coyote056	Historical	7577541	6168571	4088578	53.9565
Coyote057	Historical	3559579	2918301	1993981	56.0173
Coyote058	Historical	2698121	2311159	1629199	60.3827
Coyote059	Historical	6540282	5561296	3945118	60.3203
Coyote060	Historical	4564159	3877089	2728430	59.7795
Coyote061	Historical	3782665	3228186	2303190	60.888
Coyote062	Historical	3507031	2975025	2086573	59.4969
Coyote063	Historical	7129831	5996829	4124266	57.8452
Coyote064	Historical	1152175	1024364	781958	67.868
Coyote065	Historical	1493841	1274739	977497	65.4351
Coyote066	Historical	1559587	1296383	995380	63.8233
Coyote067	Historical	1302896	1120052	837710	64.296
Coyote068	Historical	1177509	1105959	847242	71.9521
Coyote069	Historical	1200562	1127122	862740	71.8613
Coyote070	Historical	2557296	2173387	1628617	63.6851
Coyote071	Historical	1534880	1304222	1011064	65.8725
Coyote072	Historical	1353778	1159172	862410	63.7039
Coyote073	Historical	3074461	2596914	1994782	64.8823
Coyote074	Historical	2378337	2016102	1572420	66.1143
Coyote075	Historical	1661888	1414072	1081517	65.0776
Coyote076	Historical	2168273	1842472	1442412	66.5235
Coyote077	Historical	1286198	1097078	859312	66.8102
Coyote078	Historical	1573135	1335096	1057401	67.2162
Coyote079	Historical	2080736	1767246	1381591	66.3991
Coyote080	Historical	1377413	1171275	894496	64.9403
Coyote081	Historical	2119998	1829083	1422696	67.1084
Coyote082	Historical	1574891	1359780	1056504	67.0843
Coyote083	Historical	1460226	1242457	937512	64.2032
Coyote084	Historical	1471066	1252635	951248	64.6639
Coyote085	Historical	1805460	1595993	1206093	66.8025
Coyote086	Historical	1730689	1476249	1124054	64.9484
Coyote087	Historical	1338853	1183828	915116	68.3507
Coyote088	Historical	1242533	1043876	786078	63.2642
Coyote089	Historical	1162781	1001864	756186	65.0325
Coyote090	Historical	1952239	1657461	1248341	63.9441
Coyote091	Historical	1891875	1618891	1229068	64.9656
Coyote092	Historical	2342578	2003991	1502785	64.1509
Coyote093	Historical	1944403	1658667	1276032	65.6259
Coyote094	Historical	1874837	1601386	1207011	64.3795
Coyote095	Historical	1588401	1347400	1011360	63.6716
Coyote096	Historical	2675211	2271574	1708767	63.8741
Coyote097	Historical	2348050	1990388	1490402	63.474
Coyote098	Historical	2452065	2081290	1582773	64.5486
Coyote099	Historical	1752638	1512708	1132908	64.6402
Coyote100	Historical	2208931	1901785	1422343	64.3906
Coyote101	Historical	3985438	2391469	1834438	46.0285
Coyote102	Historical	1971592	1271417	980100	49.7111
Coyote103	Historical	1915605	1238926	949167	49.5492
Coyote104	Historical	1725166	1054478	797595	46.2329
Coyote105	Historical	2552454	1545282	1137870	44.5795
Coyote106	Historical	2445008	1488691	1108900	45.3536
Coyote107	Historical	1778840	1076258	808088	45.4278
Coyote108	Historical	2669404	1616243	1233307	46.2016
Coyote109	Historical	3842766	2343054	1773050	46.1399
Coyote110	Historical	2698190	1759173	1349903	50.0299
Coyote111	Historical	2677647	1723915	1318720	49.2492
Coyote112	Historical	2474018	1612816	1236035	49.9606
Coyote113	Historical	2619400	1581668	1176926	44.9311
Coyote114	Historical	2610113	1677511	1284813	49.2244
Coyote115	Historical	2282690	1485788	1116236	48.9
Coyote116	Historical	3165664	2038055	1510096	47.7023
Coyote117	Historical	3993427	3421841	2599852	65.1033
Coyote118	Historical	3110026	2670593	1943158	62.4804
Coyote119	Historical	3978085	1852567	1366925	34.3614
Coyote120	Historical	3017005	1402326	1027074	34.0428
Coyote121	Historical	3071666	1405883	1056574	34.3974
Coyote122	Historical	4245337	1861514	1320830	31.1125
Coyote123	Historical	4505725	2213470	1692087	37.5542
Coyote124	Historical	4370978	2126348	1598426	36.5691
Coyote125	Historical	3713009	3012551	2169534	58.4306
Coyote126	Historical	2872950	2463780	1809084	62.9696
Coyote127	Historical	2800805	2401102	1713771	61.1885
Coyote128	Historical	5206598	4425309	3292656	63.2401
Coyote129	Historical	2757651	2354305	1811077	65.6746
Coyote130	Historical	4161972	3556819	2532824	60.8563
Coyote131	Historical	3033832	2604999	1801187	59.37
Coyote132	Historical	2151546	1957074	1470852	68.3626
Coyote133	Historical	1819148	1566158	1157096	63.6065
Coyote134	Historical	3042790	2604022	1863259	61.2352
Coyote135	Historical	1837790	1579150	1113591	60.594
Coyote136	Historical	2922128	2510026	1773922	60.7065
Coyote137	Historical	1520039	1304749	857968	56.4438
Coyote138	Historical	3594987	3076531	2128957	59.2202
Coyote139	Historical	1754198	1072758	796270	45.3923
Coyote140	Historical	4567211	2716883	2028127	44.4062
Coyote141	Historical	1915208	1157895	858001	44.7994
Coyote142	Historical	1700805	1088149	804453	47.2984
Coyote143	Northeast	2619673	1341953	990780	37.8208
Coyote144	Northeast	2888948	1485859	1097383	37.9856
Coyote145	Northeast	2576827	1315980	977472	37.9332
Coyote146	Northeast	2332317	1197880	872647	37.4155
Coyote147	Northeast	2781662	1405190	1017847	36.5913
Coyote148	Northeast	2763083	1405726	1050462	38.0178
Coyote149	Northeast	2747132	1411845	1027874	37.4163
Coyote150	Northeast	2365940	1220646	906488	38.3141
Coyote151	Northeast	2529547	1297202	925506	36.5878
Coyote152	Northeast	2292041	1181755	859843	37.5143
Coyote153	Northeast	3213033	1728701	1274428	39.6643
Coyote154	Northeast	2377919	1260242	934934	39.3173
Coyote155	Northeast	2360179	1253727	942586	39.9371
Coyote156	Northeast	2494359	1331744	970689	38.9154
Coyote157	Northeast	2467518	1317209	984358	39.8926
Coyote158	Northeast	2145397	1142308	854402	39.8249
Coyote159	Northeast	2279118	1182855	856591	37.5843
Coyote160	Northeast	2551804	1323828	974747	38.1983
Coyote161	Northeast	2073230	1346103	1007505	48.5959
Coyote162	Northeast	2993926	1955408	1460372	48.7778
Coyote163	Northeast	2514252	1531895	1122397	44.6414
Coyote164	Northeast	3038962	1746978	1252908	41.2282
Coyote165	Northeast	3386430	1980833	1409696	41.6278
Coyote166	Northeast	2694026	1576796	1152193	42.7684
Coyote167	Northeast	2288994	1225722	934343	40.8189
Coyote168	Northeast	4597309	3775963	2509005	54.5755
Coyote169	Northeast	1502047	1237526	816099	54.3325
Coyote170	Northeast	6187700	5031353	3450597	55.7654
Coyote171	Northeast	7249559	5899417	3861611	53.2668
Coyote172	Northeast	7582625	6161637	4230066	55.7863
Coyote173	Northeast	12927105	10786513	7534358	58.2834
Coyote174	Northeast	1519857	1307956	949698	62.486
Coyote175	Northeast	6263369	5322223	3816208	60.929
Coyote176	Northeast	1999922	1717674	1236812	61.843
Coyote177	Northeast	4635767	3963478	2771016	59.7747
Coyote178	Northeast	2705624	2096368	1437364	53.125
Coyote179	Northeast	5832950	4470161	3051065	52.3074
Coyote180	Northeast	2627631	2002135	1297973	49.3971
Coyote181	Northeast	2446081	1918886	1333326	54.5087
Coyote182	Northeast	1726845	1413538	1009892	58.4819
Coyote183	Northeast	5948481	4828729	3308061	55.6119
Coyote184	Northeast	2957988	2392614	1631898	55.1692
Coyote185	Northeast	2529639	2075258	1467186	57.9998
Coyote186	Northeast	4845347	3886343	2618464	54.0408
Coyote187	Northeast	1939545	1588280	1093840	56.3967
Coyote188	Northeast	1570783	1227439	819426	52.1667
Coyote189	Northeast	5489019	3624710	2627221	47.8632
Coyote190	Northeast	13299663	8446567	6478105	48.7088
Coyote191	Northeast	3288667	2157496	1661544	50.5233
Coyote192	Northeast	2262958	1494276	1135266	50.1673
Coyote193	Northeast	3057509	1996441	1540104	50.3712
Coyote194	Northeast	1931357	1419938	981034	50.7951
Coyote195	Northeast	3228719	2391739	1621877	50.2328
Coyote196	Northeast	859308	643653	455035	52.9537
Coyote197	Northeast	1276857	942435	662904	51.9169
Coyote198	Northeast	1027969	759809	536823	52.2217
Coyote199	Northeast	897654	660645	472316	52.6167
Coyote200	Northeast	2882770	2136586	1486630	51.5695
Coyote201	Northeast	1105203	827894	592188	53.5818
Coyote202	Northeast	974243	718173	485332	49.8163
Coyote203	Northeast	1074011	790139	543104	50.5678
Coyote204	Northeast	1771602	1313499	923151	52.1083
Coyote205	Northeast	1850648	1378598	918825	49.6488
Coyote206	Northeast	3534648	2612746	1790200	50.6472
Coyote207	Northeast	1665749	1240816	872105	52.3551
Coyote208	Northeast	834285	621228	439981	52.7375
Coyote209	Northeast	1405056	1051419	725444	51.631
Coyote210	Northeast	3198193	2415976	1659534	51.8897
Coyote211	Northeast	1767973	1306640	927197	52.4441
Coyote212	Northeast	1571595	1150801	816540	51.9561
Coyote213	Northeast	2973860	2226236	1584664	53.2864
Coyote214	Northeast	869620	648233	461092	53.0222
Coyote215	Northeast	2514309	1869237	1290946	51.344
Coyote216	Northeast	2692879	2027466	1396882	51.8732
Coyote217	Northeast	1431179	1073861	763431	53.3428
Coyote218	Northeast	2296941	1723207	1193254	51.9497
Coyote219	Northeast	1425241	1069001	750839	52.6815
Coyote220	Northeast	1942488	1457073	1032413	53.149
Coyote221	Northeast	1822555	1369092	975497	53.5236
Coyote222	Northeast	2422128	1805537	1277471	52.7417
Coyote223	Northeast	2358569	1766787	1283170	54.4046
Coyote224	Northeast	1768851	1321880	910578	51.4785
Coyote225	Northeast	1659687	1240196	874234	52.6746
Coyote226	Northeast	1486053	1124558	760068	51.1468
Coyote227	Northeast	1738261	1304117	935692	53.8292
Coyote228	Northeast	2131151	1596201	1120780	52.5904
Coyote229	Northeast	2612063	1984432	1378060	52.7575
Coyote230	Northeast	1435417	1091790	750571	52.2894
Coyote231	Southeast	1306775	1200254	920282	70.4239
Coyote232	Southeast	2529714	2300316	1782522	70.4634
Coyote233	Southeast	3180704	2902979	2204897	69.321
Coyote234	Southeast	2547890	2323118	1785644	70.0832
Coyote235	Southeast	2443736	2226141	1712051	70.0588
Coyote236	Southeast	1813135	1661658	1296507	71.5064
Coyote237	Southeast	1468369	1346125	1034946	70.4827
Coyote238	Southeast	1651988	1514124	1144004	69.2501
Coyote239	Southeast	1335010	1222029	926639	69.4106
Coyote240	Southeast	2502108	2279060	1772444	70.838
Coyote241	Southeast	1303792	1193825	938778	72.0037
Coyote242	Southeast	1458349	1332509	1026401	70.381
Coyote243	Southeast	2620729	2389430	1856260	70.8299
Coyote244	Southeast	4126331	3715591	2849923	69.0668
Coyote245	Southeast	2286561	2087724	1622785	70.9706
Coyote246	Southeast	2283327	2004197	1500586	65.7193
Coyote247	Southeast	2150640	1781371	1193536	55.4968
Coyote248	Southeast	2685447	2200350	1403242	52.2536
Coyote249	Southeast	2559681	2125049	1440569	56.2792
Coyote250	Southeast	2075075	1703019	1160335	55.9177
Coyote251	Southeast	5014288	4181432	2898196	57.7988
Coyote252	Southeast	4915122	4002657	2866487	58.3198
Coyote253	Southeast	1317592	992676	702152	53.2905
Coyote254	Southeast	2678394	2171971	1487660	55.543
Coyote255	Southeast	770960	582946	392438	50.9025
Coyote256	Southeast	1591317	1189323	840446	52.8145
Coyote257	Southeast	1936116	1454967	1029494	53.1732
Coyote258	Southeast	1488016	1117455	797794	53.6146
Coyote259	Southeast	908297	687084	487144	53.6327
Coyote260	Southeast	1422889	1053691	729150	51.2443
Coyote261	Southeast	5188915	4076778	2821597	54.3774
Coyote262	Southeast	2435297	1937255	1336943	54.8986
Coyote263	Southeast	1761668	1420307	953848	54.1446
Coyote264	Southeast	1805177	1437228	1015929	56.2786
Coyote265	Southeast	885391	696012	509050	57.4944
Coyote266	Southeast	2257755	1785657	1221869	54.1188
Coyote267	Southeast	2679071	2120897	1457802	54.4145
Coyote268	Southeast	4223871	3317478	2378480	56.3104
Coyote269	Southeast	5065966	4006017	2811906	55.5058
Coyote270	Southeast	1985940	1583469	1135906	57.1974
Coyote271	Southeast	908421	735366	512906	56.4613
Coyote272	Southeast	1666834	1347215	967850	58.0652
Coyote273	Southeast	1589259	1251905	851711	53.5917
Coyote274	Southeast	1316851	1124961	851908	64.6928
Coyote275	Southeast	2100287	1919212	1455655	69.3074
Coyote276	Southeast	3328777	3023213	2313253	69.4926
Coyote277	Southeast	2569952	2329170	1837945	71.5167
Coyote278	Southeast	2490345	2269414	1711279	68.7165
Coyote279	Southeast	2968446	2670655	2090314	70.4178
Coyote280	Southeast	1712959	1567582	1196360	69.8417
Coyote281	Southeast	1319282	1208331	905929	68.6683
Coyote282	Southeast	1496687	1369469	1021855	68.2745
Coyote283	Southeast	1350301	1189633	906196	67.1107
Coyote284	Southeast	2011662	1772097	1351081	67.1624
Coyote285	Southeast	4132043	3606030	2795809	67.6617
Coyote286	Southeast	2023900	1781351	1363868	67.3881
Coyote287	Southeast	2201349	1938704	1483405	67.3862
Coyote288	Southeast	3311223	2902307	2239418	67.6311
Coyote289	Southeast	1863701	1640989	1268414	68.0589
Coyote290	Southeast	2179039	1918075	1474925	67.6869
Coyote291	Southeast	1039841	984561	768572	73.9125
Coyote292	Southeast	2829312	2652144	2050792	72.4838
Coyote293	Southeast	1640641	1547989	1213672	73.9755
Coyote294	Southeast	1566141	1472284	1128926	72.0833
Coyote295	Southeast	1472649	1353368	1040520	70.6563
Coyote296	Southeast	1610000	1475374	1151568	71.526
Coyote297	Southeast	2485835	2335450	1799483	72.3895
Coyote298	Southeast	4550852	4220062	3228926	70.9521
Coyote299	Southeast	2540910	2371432	1812421	71.3296
Coyote300	Southeast	2749598	2560232	1926226	70.0548
Coyote301	Southeast	1191961	1112908	858645	72.0363
Coyote302	Southeast	2668687	2472833	1897903	71.1175
Coyote303	Southeast	3069342	2845909	2169447	70.6812
Coyote304	Southeast	4352637	4004481	3097312	71.1594
Coyote305	Southeast	3587226	3315636	2542561	70.8782
Coyote306	Southeast	2194647	2052412	1568585	71.4732
Coyote307	Southeast	2199077	2055235	1540470	70.0508
Coyote308	Southeast	1234961	1159269	894300	72.4152
Coyote309	Southeast	1030220	970776	751070	72.9038
Coyote310	Southeast	1834143	1707041	1315270	71.7103
Coyote311	Southeast	1460421	1367378	1045521	71.5904
Coyote312	Southeast	1950751	1816826	1388680	71.1869
Coyote313	Southeast	3515441	3241876	2506327	71.2948
Coyote314	Southeast	1569122	1467835	1115252	71.0749
Coyote315	Southeast	1788631	1677332	1236877	69.1522
Coyote316	Southeast	2771298	2589738	1995833	72.018
Coyote317	Southeast	1523915	1407991	1035235	67.9326
Coyote318	Southeast	1048576	980712	746904	71.2303
Coyote319	Southeast	1933998	1802694	1364564	70.5566
Coyote320	Southeast	1238879	1165172	894268	72.1836
Coyote321	Southeast	1882855	1765046	1341251	71.235
Coyote322	Southeast	1391187	1307457	1008620	72.5007
Coyote323	Southeast	1533075	1438398	1104363	72.0358
Coyote324	Southeast	3977959	2109664	1646574	41.3924
Coyote325	Southeast	2389983	1431597	1045796	43.7575
Coyote326	Southeast	2230685	1351336	1027674	46.0699
Coyote327	Southeast	2307863	1481218	1135786	49.2138
Coyote328	Southeast	2268422	1614466	1230834	54.2595
Coyote329	Southeast	3711530	2647565	2003648	53.9844
Coyote330	Southeast	3181018	2282764	1759467	55.3114
Coyote331	Southeast	3992417	2832516	2159594	54.0924
Coyote332	Southeast	2558902	1825748	1390138	54.3256
Coyote333	Southeast	2537530	1469453	1137558	44.8293
Coyote334	Southeast	3428128	1978088	1539516	44.9084
Coyote335	Southeast	2099788	1220544	941584	44.8419
Coyote336	Southeast	2187485	1552807	1173408	53.6419
Coyote337	Southeast	2192619	1566136	1212592	55.3034
Coyote338	Southeast	2617334	1528707	1166004	44.5493
Coyote339	Southeast	2868109	1956347	1475807	51.4558
Coyote340	Southeast	1542412	1045785	785353	50.9172
Coyote341	Southeast	2539360	1624691	1217181	47.9326
Coyote342	Southeast	2785224	1786078	1331153	47.7934
Coyote343	Southeast	2551980	1653146	1239703	48.5781
Coyote344	Southeast	3198372	2183310	1658636	51.8588
Coyote345	Southeast	2994733	2039641	1571360	52.4708
Coyote346	Southeast	2137948	1484231	1130254	52.8663
Coyote347	Southeast	2632728	1802129	1389472	52.7769
Coyote348	Southeast	2999960	2052050	1558635	51.9552
Coyote349	Southeast	3562442	2276345	1711670	48.0477
Coyote350	Southeast	3354389	2171737	1629631	48.5821
Coyote351	Southeast	4010481	2571549	1968286	49.0786
Coyote352	Southeast	2728201	1754100	1323285	48.5039
Coyote353	Southeast	1752086	1188628	914272	52.1819
Coyote354	Southeast	1588676	1077455	829634	52.2217
Coyote355	Southeast	4032033	3651205	2776972	68.8727
Coyote356	Southeast	1497636	1376180	1057431	70.6067
Coyote357	Southeast	2824295	2567523	1976754	69.9911
Coyote358	Southeast	2002319	1830835	1410073	70.422
Coyote359	Southeast	4087790	3691798	2830679	69.2472
Coyote360	Southeast	2358164	2155932	1670427	70.8359
Coyote361	Southeast	2430005	2219407	1729024	71.1531
Coyote362	Southeast	2743153	2407761	1837230	66.9751
Coyote363	Southeast	3026931	2656913	2005392	66.2517
Coyote364	Southeast	1537711	1355877	1018277	66.2203
Coyote365	Southeast	3494791	3070387	2330527	66.6857
Coyote366	Southeast	3519090	3084878	2370349	67.3569
Coyote367	Southeast	1499888	1319991	1043884	69.5975
Coyote368	Southeast	1863303	1210207	922204	49.493
Coyote369	Southeast	3331106	2860634	2081872	62.4979
Coyote370	Southeast	1307865	1154983	857071	65.5321
Coyote371	Southeast	1384951	1182569	891735	64.3875
Coyote372	Southeast	1440017	1218970	912901	63.3952
Coyote373	Southeast	1525697	1305052	987343	64.7142
Coyote374	Southeast	1469175	1255170	959169	65.2862
Coyote375	Southeast	2022746	1673695	1270834	62.8272
Coyote376	Southeast	1260578	1049478	796480	63.1837
Coyote377	Southeast	1187805	985412	739760	62.2796
Coyote378	Southeast	1169028	969874	737991	63.1286
Coyote379	Southeast	1531136	1275272	968483	63.2526
Coyote380	Southeast	1350077	1149154	866453	64.178
Coyote381	Southeast	1419182	1212184	920135	64.8356
Coyote382	Southeast	1781925	1518389	1157379	64.9511
Coyote383	Southeast	1414956	1176987	888428	62.7884
Coyote384	Southeast	1137695	951449	724199	63.6549
Coyote385	Southeast	1352308	1153196	877679	64.9023
Coyote386	Southeast	1326660	1124621	832738	62.7695
Coyote387	Southeast	1289089	1141380	855889	66.3949
Coyote388	Southeast	1166838	971960	744809	63.8314
Coyote389	Southeast	1659015	1378568	1037907	62.5616
Coyote390	Southeast	1417608	1208082	909527	64.1593
Coyote391	Southeast	1551081	1369739	997358	64.3008
Coyote392	Southeast	1178524	1001319	739285	62.7297
Coyote393	Southeast	1189534	990677	738133	62.0523
Coyote394	Southeast	1527845	1300586	980350	64.1655
