# Supplementary material for: High genomic diversity and candidate genes under selection associated with range expansion in eastern coyote (Canis latrans) populations
Source: Ecol Evol. 2018 Dec 4;8(24):12641–55. doi: 10.1002/ece3.4688 (PMC6309008; doi:10.1002/ece3.4688)
Supplement: Supplementary file 4 [file ECE3-8-12641-s004.xlsx]

## Sheet: Sheet1
Chr	Position	Outlier	Gene	Gene Region	BF Northeast	BF Southeast	p Northeast	p Southeast
1	69409182	Bayenv2	AKAP7	intron	1465.6	24.3	-	-
1	99587266	Bayenv2	Unknown	exon	78.6	234.9	-	-
2	85291183	Bayenv2	APITD1	intron	80.5	15.4	-	-
3	69895314	Bayenv2	STX18	intron	1662.4	58.8	-	-
3	91842297	Bayenv2	PIGG	exon	24.1	25.9	-	-
4	29023131	Bayenv2	ZMIZ1	intron	201.6	13.1	-	-
4	35853884	Bayenv2	GRK6	intron	242.6	155.2	-	-
5	2476016	Bayenv2	OPCML	intron	112.1	31.8	-	-
5	19042823	Bayenv2	NNMT	exon	68.3	55	-	-
5	30696322	Bayenv2	MED31	intron	85.4	188.7	-	-
5	41272508	Bayenv2	TOP3A	exon	2594.1	476.7	-	-
6	992188	Bayenv2	TPST1	intron	3377.8	114.8	-	-
6	12261155	Bayenv2	RNF216	intron	7231.7	947.7	-	-
6	17444610	Bayenv2	Unknown	intron	21908	15.1	-	-
6	22451810	Bayenv2	SCNN1B	intron	262.7	31.5	-	-
6	36640379	Bayenv2	2018-09-12	intron	4466.2	27.5	-	-
8	3784281	Bayenv2	AP1G2	exon	653.1	60.3	-	-
9	1145442	Bayenv2	RPTOR	intron	2092.9	2201.5	-	-
9	4303088	Bayenv2	AANAT	intron	507.6	188.4	-	-
10	24831529	Bayenv2	TNRC6B	intron	774	56.5	-	-
15	10929542	Bayenv2	ELAVL4	intron	614	21	-	-
15	17694718	Bayenv2	CCNB1IP1	intron	57.4	23.1	-	-
16	45064437	Bayenv2	SORBS2	intron	81.3	31.8	-	-
17	21217665	Bayenv2	CAD	intron	2800.8	108.6	-	-
18	1704486	Bayenv2	IKZF1	intron	39157	70.8	-	-
19	17456675	Bayenv2	FGF2	intron	7756.1	20.1	-	-
20	37206247	Bayenv2	PBRM1	intron	88.6	38.9	-	-
20	45572791	Bayenv2	MYO9B	intron	80	21.4	-	-
23	49079	Bayenv2	LOC607874	exon	1734.9	12421	-	-
24	24026234	Bayenv2	MYH7B	intron	115.2	100.4	-	-
26	4909558	Bayenv2	BRI3BP	intron	38.8	253.3	-	-
26	5459499	Bayenv2	NCOR2	intron	1401.7	15.6	-	-
26	29795773	Bayenv2	LOC486424	intron	378.8	347.3	-	-
24	24026234	Bayenv2	KRT5	intron	115.2	100.4	-	-
28	14978380	Bayenv2	ACTR1A	intron	49.2	2363.8	-	-
30	15088737	Bayenv2	SHC4	intron	76.8	52.2	-	-
30	29988617	Bayenv2	SLC24A1	intron	43.6	27.1	-	-
31	32131844	Bayenv2	HLCS	intron	512.3	55.2	-	-
36	21008164	Bayenv2	NFE2L2	intron	3238.6	24.9	-	-
36	21008186	Bayenv2	NFE2L2	intron	20.8	20.1	-	-
37	19092126	Bayenv2	ERBB4	intron	255.7	336070	-	-
7	24399434	PCadapt	Unknown	intron	-	-	3.0 x 10-5	2.4 x 10-4
9	19269559	PCadapt	HDAC5	intron	-	-	3.8 x 10-3	1.7 x 10-5
9	25219576	PCadapt	IGF2BP1	intron	-	-	3.3 x 10-3	1.7 x 10-8
10	20790697	PCadapt	KIAA0930	intron	-	-	1.6 x 10-3	1.2 x 10-3
11	21650211	PCadapt	FSTL4	intron	-	-	4.3 x 10-4	2.3 x 10-10
13	37474524	PCadapt	PLEC	intron	-	-	4.0 x 10-3	5.5 x 10-4
16	12982738	PCadapt	WDR91	intron	-	-	1.4 x 10-3	1.2 x 10-3
17	929741	PCadapt	MYT1L	intron	-	-	4.1 x 10-5	7.1 x 10-4
18	1972851	PCadapt	GRB10	intron	-	-	3.0 x 10-3	1.8 x 10-7
24	18558035	PCadapt	IDH3B	intron	-	-	1.4 x 10-3	5.3 x 10-6
1	2248015	PCadapt	-	inter	-	-	5.8 x 10-4	2.0 x 10-6
2	30386457	PCadapt	-	inter	-	-	3.7 x 10-3	6.9 x 10-4
2	39969065	PCadapt	-	inter	-	-	3.7 x 10-3	4.6 x 10-8
2	56891084	PCadapt	-	inter	-	-	1.2 x 10-3	1.1 x 10-5
4	20539458	PCadapt	-	inter	-	-	3.2 x 10-3	8.0 x 10-4
4	59321209	PCadapt	-	inter	-	-	3.2 x 10-3	1.0 x 10-7
4	66556328	PCadapt	-	inter	-	-	1.5 x 10-4	5.5 x 10-8
5	1429320	PCadapt	-	inter	-	-	1.2 x 10-3	8.6 x 10-9
9	18239652	PCadapt	-	inter	-	-	2.7 x 10-4	3.2 x 10-6
9	23198167	PCadapt	-	inter	-	-	6.5 x 10-4	1.4 x 10-3
10	21231809	PCadapt	-	inter	-	-	4.2 x 10-3	9.0 x 10-7
13	35172210	PCadapt	-	inter	-	-	1.9 x 10-4	3.9 x 10-4
14	17186105	PCadapt	-	inter	-	-	3.5 x 10-4	6.4 x 10-4
15	10712190	PCadapt	-	inter	-	-	3.3 x 10-7	6.3 x 10-6
15	41555624	PCadapt	-	inter	-	-	2.0 x 10-4	1.7 x 10-4
15	4372295	PCadapt	-	inter	-	-	1.7 x 10-6	6.8 x 10-4
16	47314681	PCadapt	-	inter	-	-	2.5 x 10-3	2.5 x 10-4
16	7661281	PCadapt	-	inter	-	-	2.0 x 10-4	1.2 x 10-8
17	35888770	PCadapt	-	inter	-	-	7.8 x 10-4	1.4 x 10-9
18	32881448	PCadapt	-	inter	-	-	2.1 x 10-4	9.9 x 10-4
19	32131407	PCadapt	-	inter	-	-	4.3 x 10-3	1.1 x 10-3
19	572578	PCadapt	-	inter	-	-	4.3 x 10-3	2.8 x 10-8
20	11927183	PCadapt	-	inter	-	-	1.9 x 10-4	3.1 x 10-6
20	20387679	PCadapt	-	inter	-	-	1.0 x 10-9	2.4 x 10-6
20	553170	PCadapt	-	inter	-	-	2.4 x 10-4	3.4 x 10-10
23	48754925	PCadapt	-	inter	-	-	2.6 x 10-5	2.1 x 10-4
24	38721290	PCadapt	-	inter	-	-	2.5 x 10-4	1.3 x 10-4
25	11015871	PCadapt	-	inter	-	-	1.2 x 10-3	1.2 x 10-4
25	37202024	PCadapt	-	inter	-	-	1.4 x 10-3	2.1 x 10-7
28	2960226	PCadapt	-	inter	-	-	1.6 x 10-4	8.3 x 10-7
29	8456468	PCadapt	-	inter	-	-	2.0 x 10-3	4.2 x 10-4
36	2783080	PCadapt	-	inter	-	-	2.0 x 10-9	5.6 x 10-17
36	4577177	PCadapt	-	inter	-	-	3.1 x 10-3	2.6 x 10-13
36	9309396	PCadapt	-	inter	-	-	2.0 x 10-5	5.3 x 10-10
37	22832728	PCadapt	-	inter	-	-	1.4 x 10-3	1.1 x 10-5
38	15911527	PCadapt	-	inter	-	-	1.5 x 10-4	1.2 x 10-7
39	613337	PCadapt	-	inter	-	-	1.7 x 10-3	4.1 x 10-8
